# Supplementary material for: Targeting Key Signaling Pathways in Glioblastoma Stem Cells for the Development of Efficient Chemo- and Immunotherapy
Source: Int J Mol Sci. 2022 Oct 26;23(21):12919. doi: 10.3390/ijms232112919 (PMC9659205; doi:10.3390/ijms232112919)
Supplement: Supplementary file 1 [file ijms-23-12919-s001.zip]

Archive with 1 entries (1 files):
- ijms-1924193-supplementary.pdf
